# Supplementary material for: Dissecting molecular network structures using a network subgraph approach
Source: PeerJ. 2020 Aug 6;8:e9556. doi: 10.7717/peerj.9556 (PMC7512139; doi:10.7717/peerj.9556)
Supplement: Supplemental Information 1 [file peerj-08-9556-s001.zip]

Archive with 16 entries (13 files):
- code for network motif/
- code for network motif/.DS_Store
- __MACOSX/
- __MACOSX/code for network motif/
- __MACOSX/code for network motif/._.DS_Store
- code for network motif/3Mcomplexity 180722.m
- __MACOSX/code for network motif/._3Mcomplexity 180722.m
- code for network motif/CYCcomplexity.m
- __MACOSX/code for network motif/._CYCcomplexity.m
- code for network motif/fingerprint.m
- code for network motif/subgraph.exe
- __MACOSX/code for network motif/._subgraph.exe
- code for network motif/energy_entropy.m
- __MACOSX/code for network motif/._energy_entropy.m
- code for network motif/subgraph ID.m
- __MACOSX/code for network motif/._subgraph ID.m
