# Supplementary material for: Dissecting molecular network structures using a network subgraph approach
Source: PeerJ. 2020 Aug 6;8:e9556. doi: 10.7717/peerj.9556 (PMC7512139; doi:10.7717/peerj.9556)
Supplement: Supplemental Information 1 [file peerj-08-9556-s001.zip › code for network motif/3Mcomplexity 180722.m]

%% P
for i=1:length(pattern3m)
count(i)=0;
    if a3m(1,2,i)==0 && a3m(1,3,i)==0
        if a3m(2,1,i)==1 || a3m(3,1,i)==1
            count(i)=count(i)+1;
        end
    end
     if a3m(2,1,i)==0 && a3m(2,3,i)==0
        if a3m(1,2,i)==1 || a3m(3,2,i)==1
            count(i)=count(i)+1;
        end
    end
     if a3m(3,1,i)==0 && a3m(3,2,i)==0
        if a3m(1,3,i)==1 || a3m(2,3,i)==1
            count(i)=count(i)+1;
        end
    end
end
%% complexity
for i=1:length(pattern3m)
cyccomplexity(i)=sum(sum(diag(sum(a3m(:,:,i)))))-3+2*count(i);
end
