# Supplementary material for: Dissecting molecular network structures using a network subgraph approach
Source: PeerJ. 2020 Aug 6;8:e9556. doi: 10.7717/peerj.9556 (PMC7512139; doi:10.7717/peerj.9556)
Supplement: Supplemental Information 1 [file peerj-08-9556-s001.zip › code for network motif/CYCcomplexity.m]

%% 3m_P
for i=1:length(pattern3m)
count3m(i)=0;
    if a3m(1,2,i)==0 && a3m(1,3,i)==0
        if a3m(2,1,i)==1 || a3m(3,1,i)==1
            count3m(i)=count3m(i)+1;
        end
    end
     if a3m(2,1,i)==0 && a3m(2,3,i)==0
        if a3m(1,2,i)==1 || a3m(3,2,i)==1
            count3m(i)=count3m(i)+1;
        end
    end
     if a3m(3,1,i)==0 && a3m(3,2,i)==0
        if a3m(1,3,i)==1 || a3m(2,3,i)==1
            count3m(i)=count3m(i)+1;
        end
    end
end
%% 3m_complexity
for i=1:length(pattern3m)
cyccomplexity3m(i)=sum(sum(diag(sum(a3m(:,:,i)))))-3+2*count3m(i);
Edge3M(i)=sum(sum(diag(sum(a3m(:,:,i)))));
end
%% 4m_P
for i=1:length(pattern4m)
count4m(i)=0;    
    if a4m(1,2,i)==0 && a4m(1,3,i)==0 && a4m(1,4,i)==0 
        if a4m(2,1,i)==1 || a4m(3,1,i)==1 || a4m(4,1,i)==1
            count4m(i)=count4m(i)+1;
        end
    end
    if a4m(2,1,i)==0 && a4m(2,3,i)==0 && a4m(2,4,i)==0 
        if a4m(1,2,i)==1 || a4m(3,2,i)==1 || a4m(4,2,i)==1
            count4m(i)=count4m(i)+1;
        end
    end
    if a4m(3,1,i)==0 && a4m(3,2,i)==0 && a4m(3,4,i)==0 
        if a4m(1,3,i)==1 || a4m(2,3,i)==1 || a4m(4,3,i)==1
            count4m(i)=count4m(i)+1;
        end
    end
    if a4m(4,1,i)==0 && a4m(4,2,i)==0 && a4m(4,3,i)==0 
        if a4m(1,4,i)==1 || a4m(2,4,i)==1 || a4m(3,4,i)==1
            count4m(i)=count4m(i)+1;
        end
    end
end
%% 4m_complexity
for i=1:length(pattern4m)
cyccomplexity4m(i)=sum(sum(diag(sum(a4m(:,:,i)))))-4+2*count4m(i);
Edge4M(i)=sum(sum(diag(sum(a4m(:,:,i)))));
end
%%
xlswrite('cyccomplexity.xlsx', pattern3m, '3m', 'B1');
xlswrite('cyccomplexity.xlsx', cyccomplexity3m, '3m', 'B2');
xlswrite('cyccomplexity.xlsx', Edge3M, '3m', 'B3');
xlswrite('cyccomplexity.xlsx', '3', '3m', 'B4');
xlswrite('cyccomplexity.xlsx', count3m, '3m', 'B5');
xlswrite('cyccomplexity.xlsx', pattern4m, '4m', 'B1');
xlswrite('cyccomplexity.xlsx', cyccomplexity4m, '4m', 'B2');
xlswrite('cyccomplexity.xlsx', Edge4M, '4m', 'B3');
xlswrite('cyccomplexity.xlsx', '4', '4m', 'B4');
xlswrite('cyccomplexity.xlsx', count4m, '4m', 'B5');
