# Supplementary material for: Dissecting molecular network structures using a network subgraph approach
Source: PeerJ. 2020 Aug 6;8:e9556. doi: 10.7717/peerj.9556 (PMC7512139; doi:10.7717/peerj.9556)
Supplement: Supplemental Information 1 [file peerj-08-9556-s001.zip › code for network motif/fingerprint.m]

clear;clc;
%% input
pattern3m = [6 12 14 36 38 46 74 78 98 102 108 110 238];
pattern4m = [ 14 28 30 74 76 78 90 92 94 204 206 222 280 282 286 328 330 332 334 344 346 348 350 390 392 394 396 398 404 406 408 410 412 414 454 456 458 460 462 468 470 472 474 476 478 856 858 862 904 906 908 910 922 924 926 972 974 990 2184 2186 2190 2202 2204 2206 2252 2254 2270 2458 2462 2506 2510 2524 2526 3038 4370 4374 4382 4418 4420 4422 4424 4426 4428 4430 4434 4436 4438 4440 4442 4444 4446 4546 4548 4550 4556 4558 4562 4564 4566 4572 4574 4678 4682 4686 4692 4694 4698 4700 4702 4740 4742 4748 4750 4758 4764 4766 4812 4814 4830 4946 4950 4952 4954 4958 4994 4998 5002 5004 5006 5010 5012 5014 5016 5018 5020 5022 5058 5062 5064 5066 5068 5070 5074 5076 5078 5080 5082 5084 5086 6342 6348 6350 6356 6358 6364 6366 6550 6552 6554 6558 6598 6602 6604 6606 6614 6616 6618 6620 6622 6854 6858 6862 6870 6874 6876 6878 7126 7128 7130 7134 13142 13146 13148 13150 13260 13262 13278 14678 14686 14790 14798 14810 14812 14814 15258 15262 15310 15326 31710]; 

%% CC
for i=1:length(CC(1,:))
    for j=1:length(CC(:,1))
        for k=1:13
            if CC(j,i)==pattern3m(1,k)
                pattern3m(2,k)=j;
            end
        end
    end
end
%% r
for j=1:length(r(:,1))
    for k=1:13
         if r(j,1)==pattern3m(1,k)
             a=pattern3m(2,k)
             break;
         end
     end
    for i=1:length(r(1,:))      
        for k=1:13
            if r(j,i)==pattern3m(1,k)
               if a==pattern3m(2,k)
                   pattern3m(2,k)=j+13;
               end
            end
        end
    end
end
%% energy
for j=1:length(EG(:,1))
    for k=1:13
         if EG(j,1)==pattern3m(1,k)
             a=pattern3m(2,k)
             break;
         end
     end
    for i=1:length(EG(1,:))      
        for k=1:13
            if EG(j,i)==pattern3m(1,k)
               if a==pattern3m(2,k)
                   pattern3m(2,k)=j+26;
               end
            end
        end
    end
end
%%
[data1] = xlsread('test2.xlsx','A1');
[data2] = xlsread('test2.xlsx','A2');
[data3] = xlsread('test2.xlsx','A3');
[data4] = xlsread('test2.xlsx','A4');
[CC] = xlsread('test2.xlsx','CC');
[r] = xlsread('test2.xlsx','r');
%% CC 4m
for i=1:length(CC(1,:))
    for j=1:length(CC(:,1))
        for k=1:199
            if CC(j,i)==pattern4m(1,k)
                pattern4m(2,k)=j;
            end
        end
    end
end
%% r 4m
for j=1:length(r(:,1))
    for k=1:199
         if r(j,1)==pattern4m(1,k)
             a=pattern4m(2,k)
             break;
         end
     end
    for i=1:length(r(1,:))      
        for k=1:199
            if r(j,i)==pattern4m(1,k)
               if a==pattern4m(2,k)
                   pattern4m(2,k)=j+199;
               end
            end
        end
    end
end
%% energy 4m
for j=1:length(EG(:,1))
    for k=1:199
         if EG(j,1)==pattern4m(1,k)
             a=pattern4m(2,k)
             break;
         end
     end
    for i=1:length(EG(1,:))      
        for k=1:199
            if EG(j,i)==pattern4m(1,k)
               if a==pattern4m(2,k)
                   pattern4m(2,k)=j+199+199;
               end
            end
        end
    end
end

%% °Ñ¼Æ1
for j=1:length(data1(:,1))
    for k=1:199
         if data1(j,1)==pattern4m(1,k)
             a=pattern4m(2,k)
             break;
         end
     end
    for i=1:length(data1(1,:))      
        for k=1:199
            if data1(j,i)==pattern4m(1,k)
               if a==pattern4m(2,k)
                   pattern4m(2,k)=j+199+199+199;
               end
            end
        end
    end
end
%% °Ñ¼Æ2
for j=1:length(data2(:,1))
    for k=1:199
         if data2(j,1)==pattern4m(1,k)
             a=pattern4m(2,k)
             break;
         end
     end
    for i=1:length(data2(1,:))      
        for k=1:199
            if data2(j,i)==pattern4m(1,k)
               if a==pattern4m(2,k)
                   pattern4m(2,k)=j+199+199+199+199;
               end
            end
        end
    end
end
%% °Ñ¼Æ3
for j=1:length(data3(:,1))
    for k=1:199
         if data3(j,1)==pattern4m(1,k)
             a=pattern4m(2,k)
             break;
         end
     end
    for i=1:length(data3(1,:))      
        for k=1:199
            if data3(j,i)==pattern4m(1,k)
               if a==pattern4m(2,k)
                   pattern4m(2,k)=j+199+199+199+199+199;
               end
            end
        end
    end
end
%% °Ñ¼Æ4
for j=1:length(data4(:,1))
    for k=1:199
         if data4(j,1)==pattern4m(1,k)
             a=pattern4m(2,k)
             break;
         end
     end
    for i=1:length(data4(1,:))      
        for k=1:199
            if data4(j,i)==pattern4m(1,k)
               if a==pattern4m(2,k)
                   pattern4m(2,k)=j+199+199+199+199+199+199;
               end
            end
        end
    end
end
